# Supplementary material for: Fluorinated Analogues of Lepidilines A and C: Synthesis and Screening of Their Anticancer and Antiviral Activity
Source: Molecules. 2022 May 30;27(11):3524. doi: 10.3390/molecules27113524 (PMC9181938; doi:10.3390/molecules27113524)
Supplement: Supplementary file 1 [file molecules-27-03524-s001.zip]

Archive with 1 entries (1 files):
- molecules-1742052-supplementary.pdf
